# Supplementary material for: Cytokeratin 18 as a Novel Biomarker in Patients with Hypertrophic Cardiomyopathy
Source: Cells. 2024 Aug 9;13(16):1328. doi: 10.3390/cells13161328 (PMC11352956; doi:10.3390/cells13161328)
Supplement: Supplementary file 1 [file cells-13-01328-s001.zip]

Archive with 1 entries (1 files):
- cells-3123563-supplementary.pdf
